# Supplementary material for: Plasma Lipidomic Alterations in Fontan Circulation Reflect Cardiovascular Functional Reserve
Source: Metabolites. 2025 Sep 7;15(9):592. doi: 10.3390/metabo15090592 (PMC12471559; doi:10.3390/metabo15090592)
Supplement: Supplementary file 1 [file metabolites-15-00592-s001.zip]

Archive with 1 entries (1 files):
- metabolites-3813262-Supplementary.pdf
